# Supplementary material for: Production of Hydroxycarboxylic Acid Receptor 3 (HCA3) Ligands by Bifidobacterium
Source: Microorganisms. 2021 Nov 21;9(11):2397. doi: 10.3390/microorganisms9112397 (PMC8620054; doi:10.3390/microorganisms9112397)
Supplement: Supplementary file 1 [file microorganisms-09-02397-s001.zip]

Archive with 2 entries (2 files):
- Figure S1-3.pptx
- Tables.pdf
